# Supplementary material for: Whither the roads lead to? Estimating association between urbanization and primary healthcare service use with chinese prefecture-level data in 2014
Source: PLoS One. 2020 Jun 3;15(6):e0234081. doi: 10.1371/journal.pone.0234081 (PMC7269333; doi:10.1371/journal.pone.0234081)
Supplement: S1 Data — (ZIP) [file pone.0234081.s001.zip]

Archive with 2 entries (2 files):
- Nong_Chen_data_description.docx
- urbanization and bypassing.dta
